# Supplementary material for: Widespread adaptive evolution during repeated evolutionary radiations in New World lupins
Source: Nat Commun. 2016 Aug 8;7:12384. doi: 10.1038/ncomms12384 (PMC4979066; doi:10.1038/ncomms12384)
Supplement: Supplementary Data 1 — Lupinus spp. samples used in this study. [file ncomms12384-s2.xls]

## Sheet: SupplementaryTable1 - Table 1
Supplementary Data 1 - Lupinus spp. samples used in this study.
Species	Sample code	Collection name	Source	Tissue*	Region	Collection country	Greenhouse location	Number of raw reads	Sample accession
Lupinus mutabilis	1120	CEH2302	2002CEH	L,S,I	Andean	Bolivia	Oxford	29550286	SAMN04869551
Lupinus campestris	1122	CEH2160	2001CEH	L,S,I	Mexico	Mexico	Oxford	26859430	SAMN04869552
Lupinus arizonicus	1125	PI577285	USDA	L,S,I	WNA	USA	Oxford	29592308	SAMN04869553
Lupinus semperflorens	1127	CEH2032	2001CEH	L,S,I	Andean	Peru	Oxford	25424532	SAMN04869554
Lupinus texensis	1129	S&S seeds	S&S seeds	L,S,I	ENA	USA	Oxford	27593074	SAMN04869555
Lupinus hirsutissimus	1130	S&S seeds	S&S seeds	L,S,I	WNA	USA	Oxford	25658798	SAMN04869556
Lupinus truncatus	1131	S&S seeds	S&S seeds	L,S	WNA	USA	Oxford	82569210	SAMN04869557
Lupinus linearis	1133	S&S seeds	S&S seeds	L,S	ESA	Brazil/Paraguay	Oxford	29929366	SAMN04869558
Lupinus montanus	1134	CEH2174	2001CEH	L,S,I	Mexico	Mexico	Oxford	32228856	SAMN04869559
Lupinus praestabilis	1135	RJE142	2004RJE	L,S	Andean	Peru	Oxford	28362852	SAMN04869560
Lupinus misticola	1136	CEH2365	2003CEH	L,S	Andean	Peru	Oxford	29587152	SAMN04869561
Lupinus ballianus	1137	CEH1989	2001CEH	L,S	Andean	Peru	Oxford	30348126	SAMN04869562
Lupinus subacaulis	1138	CEH2319	2002CEH	L,S	Andean	Bolivia	Oxford	33857212	SAMN04869563
Lupinus bandelierae	1139	CEH2321	2002CEH	L,S	ESA	Bolivia	Oxford	28441986	SAMN04869564
Lupinus sp.	1147	GA23	2012GA	L,S,I	Andean	Argentina	Oxford	31973968	SAMN04869565
Lupinus mantaroensis	1148	CEH2001	2001CEH	L,S,I	Andean	Peru	Zurich	22195166	SAMN04869566
Lupinus lindleyanus	1149	CEH3020	2011CEH	L,S,I	Andean	Peru	Zurich	22030474	SAMN04869567
Lupinus aff Bolivian annual	1150	CEH2045	2001CEH	L,S,I	Andean	Peru	Zurich	22140542	SAMN04869568
Lupinus weberbaueri	1152	CEH2233	2002CEH	L,S	Andean	Peru	Zurich	24672050	SAMN04869569
Lupinus huaronensis	1153	CEH2241	2002CEH	L,S	Andean	Peru	Zurich	24088158	SAMN04869570
Lupinus purosericeus	1154	CEH2248	2002CEH	L,S	Andean	Peru	Zurich	20248866	SAMN04869571
Lupinus misticola	1155	CEH2350	2003CEH	L,S	Andean	Peru	Zurich	18148118	SAMN04869572
Lupinus nubigenus	1156	CEH2239	2002CEH	L,S	Andean	Peru	Zurich	18798804	SAMN04869573
Lupinus semperflorens	1157	RJE219	2004RJE	L,S	Andean	Ecuador	Zurich	16364630	SAMN04869574
Lupinus pubescens	1158	RJE177	2004RJE	L,S	Andean	Ecuador	Zurich	20066998	SAMN04869575
Lupinus texensis	1183	PI577291	USDA	L,S,I	ENA	USA	Zurich	91194120	SAMN04869576
Lupinus praestabilis	1184	CEH2353	2003CEH	L,S,I	Andean	Peru	Zurich	84832466	SAMN04869577
Lupinus ellsworthianus	1185	RJE158	2004RJE	L,S,I	Andean	Peru	Zurich	146825614	SAMN04869578
Lupinus formosus	1186	PI 284704	USDA	L,S	WNA	USA	Oxford	54550996	SAMN04869579
Lupinus albicaulis	1187	PI 284706	USDA	L,S	WNA	USA	Oxford	45818862	SAMN04869580
Lupinus albifrons	1188	PI 284708	USDA	L,S	WNA	USA	Oxford	34521372	SAMN04869581
Lupinus concinnus	1190	PI 284715	USDA	L,S,I	WNA	USA	Oxford	20066512	SAMN04869582
Lupinus latifolius	1191	PI 284720	USDA	L,S,I	WNA	USA	Oxford	38419894	SAMN04869583
Lupinus luteolus	1192	PI 284721	USDA	L,S,I	WNA	USA	Oxford	38869710	SAMN04869584
Lupinus pachylobus	1193	PI 284725	USDA	L,S,I	WNA	USA	Oxford	38043054	SAMN04869585
Lupinus lepidus var aridus	1196	PI 504327	USDA	L,S	WNA	USA	Oxford	30939496	SAMN04869586
Lupinus pusillus	1197	PI 504356	USDA	L,S,I	WNA	USA	Oxford	46295198	SAMN04869587
Lupinus sulphureus	1198	PI 504367	USDA	L,S	WNA	USA	Oxford	24895160	SAMN04869588
Lupinus arboreus	1200	W6 40227	USDA	L,S	WNA	USA	Oxford	25204112	SAMN04869589
Lupinus nevadensis	1201	W6 40230	USDA	L,S,I	WNA	USA	Oxford	27591190	SAMN04869590
Lupinus rivularis	1202	PI 660700	USDA	L,S	WNA	USA	Oxford	22195336	SAMN04869591
Lupinus lepidus var lepidus	1203	PI 504439	USDA	L,S	WNA	USA	Oxford	22398754	SAMN04869592
Lupinus nanus	1205	W6 40518	DLEG - University of Arizona	L,S,I	WNA	USA	Oxford	39323636	SAMN04869593
Lupinus sparsiflorus	1208	DLEG 930072	DLEG - University of Arizona	L,S,I	WNA	USA	Oxford	45952750	SAMN04869594
Lupinus sparsiflorus	1209	DLEG 910113	DLEG - University of Arizona	L,S,I	WNA	USA	Oxford	41864498	SAMN04869595
Lupinus polyphyllus	1210	CMFF	Cannon010 [1KP]	L,S,I	WNA	USA	[1KP project]	19393628	SAMEA3178181
Lupinus microcarpus	1573	CD0331A02	2003CD	L,S	WNA	USA	Zurich	56299354	SAMN04869596
Lupinus sp. nov cumulicola	1574	CEH1988	2001CEH	L,S	ENA	USA	Zurich	52465726	SAMN04869597
Lupinus chachas	1575	CEH2027	2001CEH	L,S	Andean	Peru	Zurich	54102750	SAMN04869598
Lupinus arboreus	1576	GA27A1	2012GA	L,S,I	WNA	Switzerland	Zurich	50380000	SAMN04869599
Lupinus perennis	1577	GA28A1	2012GA	L,S,I	WNA	Switzerland	Zurich	50262132	SAMN04869600
Lupinus lanatus	1578	MP1796	Miotto&Pinheiro	L,S	Andean	Brazil	Zurich	53024644	SAMN04869601
Lupinus bicolor	1580	PI284713	USDA	L,S	WNA	USA	Zurich	40074820	SAMN04869602
Lupinus ramosissimus	1581	RJE65	2004RJE	L,S	Andean	Peru	Zurich	43148608	SAMN04869603
Lupinus mantaroensis	1582	CEH2000	2001CEH	L,S	Andean	Peru	Zurich	38078114	SAMN04869604
Lupinus ballianus	1583	CEH2038	2001CEH	L,S	Andean	Peru	Zurich	51497480	SAMN04869605
Lupinus bandelierae	1584	CEH2301	2002CEH	L,S	ESA	Bolivia	Zurich	54859704	SAMN04869606
Lupinus mutabilis	1585	CEH2317	2002CEH	L,S,I	Andean	Bolivia	Zurich	54237110	SAMN04869607
Lupinus mutabilis	1586	CEH2326	2002CEH	L,S,I	Andean	Bolivia	Zurich	44824592	SAMN04869608
Lupinus mutabilis	1587	RJE151	2004RJE	L,S,I	Andean	Peru	Zurich	50377534	SAMN04869609
Lupinus sp. nov ‘tall annual’	1588	CEH3079	2011CEH	L,S,I	Andean	Peru	Zurich	45758042	SAMN04869610
Lupinus sp nov ‘perennial’	1589	CEH3080	2011CEH	L,S	Andean	Peru	Zurich	47725976	SAMN04869611
Lupinus sp.	1590	GA13	2012GA	L,S	Andean	Argentina	Zurich	42161254	SAMN04869612
Lupinus sp.	1591	RJE106	2004RJE	L,S	Andean	Peru	Zurich	41639416	SAMN04869613
Lupinus sp.	1592	RJE126	2004RJE	L,S	Andean	Peru	Zurich	40497398	SAMN04869614
Lupinus sp.	1593	RJE131	2004RJE	L,S	Andean	Peru	Zurich	41215358	SAMN04869615
Lupinus sp.	1594	RJE196	2004RJE	L,S	Andean	Ecuador	Zurich	41992534	SAMN04869616
* - Denotes tissue used for RNA extraction: L - actively growing leaves; S - actively growing shoots; I - actively growing flower buds
