# Supplementary material for: Widespread adaptive evolution during repeated evolutionary radiations in New World lupins
Source: Nat Commun. 2016 Aug 8;7:12384. doi: 10.1038/ncomms12384 (PMC4979066; doi:10.1038/ncomms12384)
Supplement: Supplementary Data 2 — Samples used for comparison of the frequency of positive selection across plant genera [file ncomms12384-s3.xlsx]

## Sheet: Sheet1
Supplementary Data 2 - Samples used for comparison of the frequency of positive selection across plant genera
Genus	Species	SRA accession	Read length	Sequencing (Paired/Single Ends)	Read count
Flaveria	anomala	SRR1165196	100	SE	51845372
Flaveria	bidentis	SRR1141027	90	PE	23089000
Flaveria	brownii	SRR1141029	90	PE	21457762
Flaveria	chlorifolia	SRR1165206	100	SE	83862797
Flaveria	pubescens	SRR1141037	90	PE	20703102
Flaveria	ramosissima	SRR1166363	100	SE	61878200
Flaveria	robusta	SRR1166375	100	SE	62212599
Flaveria	trinervia	SRR1141040	90	PE	27345748
Glycine	canescens	SRR1171850	86	SE	7018982
Glycine	clandestina	SRR1171830	86	SE	8121993
Glycine	max	SRR1174226	100	PE	72891652
Glycine	soja	SRR1211016	76	PE	59187378
Glycine	syndetika	SRR452306	100	SE	14361584
Glycine	tomentella	SRR452313	97	SE	14857517
Helianthus	annuus	SRR1685780	76	PE	62929328
Helianthus	argophyllus	SRR826582	100	PE	44082252
Helianthus	bolanderi	SRR1043153	100	PE	128877846
Helianthus	exilis	SRR1041637	100	PE	46318096
Helianthus	petiolaris	SRR826626	100	PE	55830278
Helianthus	praecox	SRR826631	100	PE	67371166
Helianthus	debilis	SRR826604	100	PE	52462890
Linum	bienne	SRR957663	90	PE	22761090
Linum	grandiflorum	SRR957662	90	PE	18920884
Linum	hirsutum	SRR957659	90	PE	29650598
Linum	lewisii	SRR957658	90	PE	29195398
Linum	macraei	SRR957660	90	PE	26639782
Linum	perenne	SRR957661	90	PE	29971822
Linum	tenuifolium	SRR957665	90	PE	27939962
Linum	usitatissimum	SRR957669	90	PE	26397156
Oryza	barthii	SRR1170762	100	PE	486397404
Oryza	glumipatula	SRR1174772	100	PE	467047814
Oryza	granulata	SRR1178922	100	PE	505971512
Oryza	meyeriana	SRR1685731	90	PE	162133290
Oryza	nivara	SRR1171631	75	PE	500419328
Oryza	officinalis	SRR1179195	100	PE	429565428
Oryza	rufipogon	SRR1220645	90	PE	418194358
Oryza	sativa	SRR1592601	150	PE	123387512
Populus	euphratica	SRR901769	90	PE	132575472
Populus	pruinosa	SRR1046128	100	PE	50025426
Populus	tomentosa	SRR1508229	100	PE	119716602
Populus	tremula	ERR260313	100	PE	68548278
Populus	tremuloides	SRR540223	76	SE	6667839
Populus	trichocarpa	SRR1660793	76	PE	52687394
Solanum	berthaultii	ERR185927	150	SE	14145325
Solanum	habrochaites	SRR521349	75	PE	70074204
Solanum	incanum	SRR1087902	100	SE	50735884
Solanum	melongena	SRR1291243	100	PE	179527276
Solanum	pennellii	SRR786556	81	PE	6728944
Solanum	phureja	SRR122109	104	PE	36864692
Solanum	torvum	SRR1104128	75	PE	54884090
Solanum	dulcamara	SRR799447	100	SE	41251639
